# Supplementary material for: Total Analysis of the Major Secoiridoids in Extra Virgin Olive Oil: Validation of an UHPLC-ESI-MS/MS Method
Source: Antioxidants (Basel). 2021 Mar 30;10(4):540. doi: 10.3390/antiox10040540 (PMC8066082; doi:10.3390/antiox10040540)
Supplement: Supplementary file 1 [file antioxidants-10-00540-s001.zip]

Archive with 3 entries (3 files):
- figureS1.jpg
- figureS2.jpg
- supplementary_material.docx
